# Supplementary material for: Subtype-WGME enables whole-genome-wide multi-omics cancer subtyping
Source: Cell Rep Methods. 2024 May 17;4(6):100781. doi: 10.1016/j.crmeth.2024.100781 (PMC11228280; doi:10.1016/j.crmeth.2024.100781)
Supplement: Table S9. Biomarker information found by Subtype-WGME for each cancer, related to Table 1 [file mmc2.xlsx]

## Sheet: S9A Biomarkers Statistics
Code	RNA	CNA	Mut	miRNA	Coding	Noncoding	Total
CLLE	3		1		3	1	4
ESAD		3	3		4	2	6
MALY	5		26		19
OV	29			2	23	8	31
PACA	49				39	10	49
PAEN			14		12	2	14
RECA	10		1		9	2	11
BRCA	48			1	48	1	49
Total	144	3	45	3	157	26	164

## Sheet: S9B OV Biomarkers
Biomarker	Ensembl ID	Gini score	P value	Comment
PDLIM5	ENSG00000163110.10	0.01	0.000104	RNA
PDAP1	ENSG00000106244.8	0.008928	0.041687	RNA
LPAR6	ENSG00000139679.11	0.008822	0.015101	RNA
PDGFA	ENSG00000197461.9	0.008789	8.55e-07	RNA
RP11-85F14.5	ENSG00000239213.1	0.008412	0.006516	RNA, Antisense
LACTB2	ENSG00000147592.4	0.008231	0.005572	RNA
R3HCC1L	ENSG00000166024.9	0.008022	8.99e-05	RNA
ANTXR2	ENSG00000163297.12	0.007519	0.002667	RNA
TNFRSF12A	ENSG00000006327.9	0.007496	0.033343	RNA
CTD-2192J16.26	ENSG00000268945.1	0.007416	0.049545	RNA, LincRNA
MINA	ENSG00000170854.13	0.007366	0.005702	RNA
XPO4	ENSG00000132953.12	0.007351	0.003119	RNA
RP11-3D4.2	ENSG00000259287.1	0.007322	0.029648	RNA, Antisense
AP5Z1	ENSG00000242802.2	0.007322	5.66e-05	RNA
TUBGCP5	ENSG00000153575.6	0.00721	0.023227	RNA
RSAD1	ENSG00000136444.5	0.00721	0.003664	RNA
ZNF217	ENSG00000171940.9	0.007164	0.001175	RNA
RBM25	ENSG00000119707.9	0.007071	8.99e-05	RNA
RP11-91I11.1	ENSG00000229067.1	0.007071	0.021232	RNA, pseudogene
RP11-77H9.2	ENSG00000260276.1	0.007044	0.014928	RNA, Antisense
GGA2	ENSG00000103365.11	0.006947	0.028576	RNA
OSER1-AS1	ENSG00000223891.1	0.006937	0.001854	RNA, LincRNA
C5orf42	ENSG00000197603.9	0.006692	2.05e-05	RNA
NEU4	ENSG00000204099.7	0.006639	0.026915	RNA
RP5-894A10.2	ENSG00000244701.1	0.00661	0.012823	RNA, Antisense
RAB24	ENSG00000169228.9	0.006478	0.002917	RNA
SERPINF1	ENSG00000132386.6	0.006464	0.000766	RNA
PCDHB9	ENSG00000177839.4	0.006317	0.018239	RNA
RP11-134G8.8	ENSG00000224818.1	0.006305	9.2e-05	RNA, ncRNA
hsa-let-7i-5p	-	0.003985	6.73e-05	miRNA
hsa-miR-425-3p	-	0.002759	6.73e-05	miRNA

## Sheet: S9C BRCA Biomarkers
Biomarker	Ensemble ID	Gini score	P value	Comment
AK5	ENSG00000154027.14	0.0139242	0.0109396	RNA
GNPNAT1	ENSG00000100522.4	0.0134138	0.0109396	RNA
P2RX4	ENSG00000135124.10	0.01	0.00363078	RNA
MRPS24	ENSG00000062582.9	0.01	0.0199526	RNA
SEC24A	ENSG00000113615.8	0.0090812	0.042658	RNA
CFB	ENSG00000243649.4	0.00900039	0.0199526	RNA
NFXL1	ENSG00000170448.7	0.0089476	0.0014388	RNA
ATF1	ENSG00000123268.4	0.00888469	0.0149279	RNA
KIAA1377	ENSG00000110318.9	0.00843957	0.0109396	RNA
GMNN	ENSG00000112312.5	0.00825157	0.0199526	RNA
RAP1GDS1	ENSG00000138698.10	0.00824299	0.0149279	RNA
SPATS2	ENSG00000123352.13	0.00824299	0.0109396	RNA
GUCY1A2	ENSG00000152402.6	0.00798571	0.0149279	RNA
RP11-380L11.4	ENSG00000270028.1	0.00794632	0.0149279	RNA, Antisense
TAF8	ENSG00000137413.11	0.0078788	0.00781628	RNA
CD22	ENSG00000012124.10	0.00787368	0.0149279	RNA
TDRD1	ENSG00000095627.5	0.00787368	0.0149279	RNA
OAZ3	ENSG00000143450.10	0.00782407	0.00540754	RNA
LAPTM4A	ENSG00000068697.6	0.00782407	0.0261216	RNA
EBAG9	ENSG00000147654.10	0.00773796	0.0199526	RNA
DHCR24	ENSG00000116133.7	0.00770209	0.00363078	RNA
LPIN3	ENSG00000132793.7	0.00768473	0.00233884	RNA
MTMR9	ENSG00000104643.5	0.00765	0.0109396	RNA
TMEM251	ENSG00000153485.5	0.00755529	0.00781628	RNA
FAM200B	ENSG00000237765.2	0.0074757	0.00540754	RNA
ERICH2	ENSG00000204334.7	0.00738889	0.00781628	RNA
ZFC3H1	ENSG00000133858.11	0.00736751	0.0199526	RNA
RABGAP1L	ENSG00000152061.17	0.00735044	0.0261216	RNA
DNASE1L1	ENSG00000013563.9	0.00722563	0.0109396	RNA
UBL3	ENSG00000122042.9	0.0071522	0.0149279	RNA
WFS1	ENSG00000109501.9	0.00713706	0.00540754	RNA
TERF1	ENSG00000147601.9	0.00713437	0.00363078	RNA
DDI2	ENSG00000197312.7	0.00713437	0.0149279	RNA
RTN2	ENSG00000125744.7	0.00699104	0.0149279	RNA
RNF7	ENSG00000114125.9	0.00696774	0.00233884	RNA
BUB3	ENSG00000154473.13	0.00695974	0.00781628	RNA
PHF2	ENSG00000197724.6	0.00695974	0.0109396	RNA
DKFZP761J1410	ENSG00000105520.6	0.00685224	0.0149279	RNA
IGFALS	ENSG00000099769.5	0.00684233	0.00540754	RNA
ARHGEF17	ENSG00000110237.3	0.00681206	0.0109396	RNA
PHTF2	ENSG00000006576.12	0.00680272	0.0199526	RNA
FAM63B	ENSG00000128923.6	0.00680272	0.0199526	RNA
TRAK2	ENSG00000115993.7	0.00676959	0.00540754	RNA
miR-598-3p	-	0.00676959	0.00233884	miRNA
ZDHHC14	ENSG00000175048.12	0.00675469	0.0149279	RNA
DNAJC24	ENSG00000170946.10	0.00667407	0.0149279	RNA
PLEKHF2	ENSG00000175895.3	0.00656633	0.0199526	RNA
NUDT22	ENSG00000149761.4	0.00656633	0.00233884	RNA
FAM83H-AS1	ENSG00000203499.6	0.00656173	0.00781628	RNA

## Sheet: S9D CLLE Biomarkers
Biomarker	Ensembl ID	Gini score	P value	Comment
ATP1A3	ENSG00000105409.1	0.00447067	0.028774	RNA
TIMM44	ENSG00000104980	0.00438094	0.014488	RNA
MAP3K14-AS1	ENSG00000267278	0.00389297	0.009099	RNA, Antisense
ZFPM2	ENSG00000169946	0.00202302	0.019679	Mut,SS

## Sheet: S9E ESAD Biomarkers
Biomarker	Ensemble ID	Gini score	P value	Comment
FBLN1	ENSG00000077942.13	0.015152	0.025177	Mut, CDS
SP100	ENSG00000067066.12	0.015152	0.035481	Mut, 3'UTR
SERPINB7	ENSG00000166396.8	0.015152	0.000638	Mut, PromCore
ZNF507	ENSG00000168813.12	0.015152	0.002553	CNA, CDS
ANKRD27	ENSG00000105186.10	0.015152	0.002553	CNA, CDS
ABI3BP	ENSG00000154175.12	0.015152	0.002495	CNA, SS

## Sheet: S9F MALY Biomarkers
Biomarker	Ensemble ID	Gini score	P value	Comment
GRID2	ENSG00000152208.7	0.0150512	0.0115611	Mut, SS
RIMS3	ENSG00000117016.5	0.0119759	0.0430527	RNA, 5'UTR
PTPRD	ENSG00000153707.11	0.00873978	0.0216272	Mut, 5'UTR
USH2A	ENSG00000042781.8	0.00843815	0.00423643	Mut, 3'UTR
TENM2	ENSG00000145934.11	0.00770369	0.0125314	Mut, SS
PDE1C	ENSG00000154678.12	0.00736031	0.00207491	Mut, CDS
ROBO2	ENSG00000185008.13	0.00726716	0.0115611	Mut, PromCore
CHRM3	ENSG00000133019.7	0.00689775	0.0063387	Mut, SS
DPP10	ENSG00000175497.12	0.00623357	0.0115611	Mut, SS
GRID2	ENSG00000152208.7	0.00582494	0.0115611	Mut, CDS
CNTNAP5	ENSG00000155052.14	0.00517046	0.020893	Mut, SS
OPCML	ENSG00000183715.9	0.00498361	0.0032434	Mut, CDS
PTPRG	ENSG00000144724.14	0.00487709	0.0147911	Mut, CDS
PRKG1	ENSG00000185532.10	0.0048512	0.0216272	Mut, PromCore
CNTN4	ENSG00000144619.10	0.0048267	0.00698232	Mut, SS
USH2A	ENSG00000042781.8	0.00481863	0.00826038	Mut, SS
RBMS3	ENSG00000144642.16	0.00469404	0.0267301	Mut, CDS
GRID2	ENSG00000152208.7	0.00469268	0.0395367	Mut, 5'UTR
DGKB	ENSG00000136267.9	0.00467836	0.0234963	Mut, CDS
LINGO2	ENSG00000174482.6	0.0046446	0.031842	Mut, 5'UTR
CSMD1	ENSG00000183117.13	0.00461125	0.022182	Mut, SS
RBFOX1	ENSG00000078328.15	0.00457722	0.014388	Mut, SS
SYT1	ENSG00000067715.9	0.00453247	0.016293	Mut, SS
AL590867.1	ENSG00000213121.2	0.00439997	0.00423643	Mut, 5'UTR
PCDH15	ENSG00000150275.13	0.00432487	0.0228034	Mut, CDS
NRG3	ENSG00000185737.8	0.00432048	0.021928	Mut, PromCore
KCNC2	ENSG00000166006.8	0.0042606	0.0246604	Mut, CDS
CTNNA3	ENSG00000183230.12	0.00425408	0.0180717	Mut, SS
ENOX1	ENSG00000120658.8	0.00420103	0.00147231	Mut, 5'UTR
SEMA6D	ENSG00000137872.11	0.00414458	0.00698232	Mut, PromCore
LPHN3	ENSG00000150471.11	0.00412234	0.00755092	Mut, PromCore

## Sheet: S9G PACA Biomarkers
Biomarker	Ensemble ID	Gini score	P value	Comment
RP11-474D14.2	ENSG00000226318.1	0.00825348	0.0273527	RNA, pseudogene
NOL8	ENSG00000198000.7	0.0058468	0.0273527	RNA
PKP4	ENSG00000144283.17	0.00583509	0.0273527	RNA
SPTLC1P1	ENSG00000230397.1	0.00569022	0.0273527	RNA, pseudogene
CNPPD1	ENSG00000115649.11	0.00567646	0.0273527	RNA
MMP28	ENSG00000129270.11	0.00567638	0.0273527	RNA
OLFML1	ENSG00000183801.3	0.0056062	0.0273527	RNA
STX17	ENSG00000136874.6	0.00558672	0.0273527	RNA
SCD5	ENSG00000145284.7	0.00555082	0.0273527	RNA
POC1B	ENSG00000139323.9	0.00554587	0.0273527	RNA
SLC19A1	ENSG00000173638.14	0.00550774	0.0273527	RNA
PIEZO2	ENSG00000154864.7	0.00544396	0.0273527	RNA
RPS3P2	ENSG00000231307.1	0.0054439	0.0273527	RNA
FGFBP1	ENSG00000137440.3	0.00544246	0.0273527	RNA
RP11-5C23.1	ENSG00000272760.1	0.00540269	0.0273527	RNA, Antisense
SNORD116-20	ENSG00000261069.2	0.00536348	0.0273527	RNA, LincRNA
PRMT6	ENSG00000198890.6	0.00535176	0.0273527	RNA
GRASP	ENSG00000161835.6	0.00534834	0.0273527	RNA
CAPN13	ENSG00000162949.12	0.00534267	0.0273527	RNA
RCAN3	ENSG00000117602.7	0.00529575	0.0273527	RNA
NDUFA2	ENSG00000131495.4	0.00529497	0.0273527	RNA
RP11-15H20.5	ENSG00000269837.1	0.00528579	0.0273527	RNA, pseudogene
MAGI1	ENSG00000151276.19	0.00527963	0.0273527	RNA
RNF157	ENSG00000141576.10	0.00526423	0.0273527	RNA
JOSD2	ENSG00000161677.7	0.00522978	0.0273527	RNA
AL022067.1	ENSG00000269919.1	0.00522352	0.014388	RNA, Sense intronic
RP11-57H14.4	ENSG00000260917.1	0.00519214	0.0273527	RNA, Sense overlapping
MFHAS1	ENSG00000147324.6	0.005152	0.0273527	RNA
PSMD8	ENSG00000099341.7	0.00512475	0.0273527	RNA
LGALS3BP	ENSG00000108679.8	0.00510558	0.0273527	RNA
DHDDS	ENSG00000117682.12	0.00510304	0.0273527	RNA
CYP3A5	ENSG00000106258.9	0.00509303	0.0273527	RNA
TMSB4X	ENSG00000205542.6	0.00509239	0.0273527	RNA
SLC25A16	ENSG00000122912.10	0.00506657	0.0273527	RNA
PDCD6IP	ENSG00000170248.9	0.00504958	0.0273527	RNA
ZNF92	ENSG00000146757.9	0.00503666	0.0273527	RNA
PPP1R9A	ENSG00000158528.7	0.00499582	0.0273527	RNA
SNORA72	ENSG00000207067.1	0.00498376	0.0273527	RNA
AKR1C3	ENSG00000196139.7	0.0049757	0.0273527	RNA
EPHB6	ENSG00000106123.7	0.00496085	0.0273527	RNA
ABTB2	ENSG00000166016.4	0.00495661	0.0273527	RNA
ARSA	ENSG00000100299.13	0.00494173	0.0273527	RNA
SYK	ENSG00000165025.10	0.00494114	0.0273527	RNA
C7orf50	ENSG00000146540.10	0.00492477	0.0273527	RNA
RP11-283G6.3	ENSG00000256894.1	0.00489983	0.0273527	RNA, antisense
PSMD5-AS1	ENSG00000226752.3	0.00488472	0.0273527	RNA, pseudogene
SGK2	ENSG00000101049.10	0.00484177	0.0273527	RNA
TP53BP1	ENSG00000067369.9	0.0048128	0.0273527	RNA
RP11-390E23.6	ENSG00000272686.1	0.00480992	0.0273527	RNA, antisense

## Sheet: S9H PAEN Biomarkers
Biomarker	Ensemble ID	Gini score	P value	Comment
IMMP2L	ENSG00000184903.5	0.01349	0.0309742	Mut, SS
ROBO2	ENSG00000185008.13	0.013329	0.0432514	Mut, SS
ROBO2	ENSG00000185008.13	0.0109917	0.0432514	Mut, CDS
RBFOX1	ENSG00000078328.15	0.00937654	0.00647143	Mut, 5'UTR
RBFOX1	ENSG00000078328.15	0.00779719	0.00647143	Mut, SS
TYW1B	ENSG00000254184.3	0.00739137	0.0355631	Mut, SS
CNTNAP2	ENSG00000174469.13	0.00566103	0.0172982	Mut, 5'UTR
PDE4D	ENSG00000113448.12	0.00515549	0.0033266	Mut, SS
ABCA13	ENSG00000179869.10	0.00506356	0.00403645	Mut, SS
SLC25A21	ENSG00000183032.6	0.00502741	0.00338844	Mut, SS
RYR3	ENSG00000198838.7	0.00488951	0.0159588	Mut, SS
CNTNAP2	ENSG00000174469.13	0.00476785	0.0371535	Mut, CDS
RBFOX1	ENSG00000078328.15	0.00475238	0.00647143	Mut, CDS
GPC5	ENSG00000179399.9	0.00354464	0.0172187	Mut, SS

## Sheet: S9I RECA Biomarkers
Biomarker	Ensemble ID	Gini score	P value	Comment
HOXA9	ENSG00000078399	0.0102041	0.0189671	RNA
RP11-68I3.11	ENSG00000265625	0.0102041	0.0223872	RNA, LncRNA
RPL36A	ENSG00000241343	0.0102041	0.0250611	RNA
C8orf44	ENSG00000213865	0.0102041	0.0463447	RNA
CTD-2186M15.3	ENSG00000272086	0.0102041	0.00294442	RNA, LincRNA
DNAJC17	ENSG00000104129	0.00860752	0.0201372	RNA
MRPL55	ENSG00000162910	0.00840738	0.0145881	RNA
TACC3	ENSG00000013810	0.00814536	0.0266686	RNA
LRRC23	ENSG00000010626	0.00814536	0.000440555	RNA
FAM228B	ENSG00000219626	0.00781534	0.0176198	RNA
CCDC88C	ENSG00000015133	0.00238874	0.030903	Mut, SS

## Sheet: S9J all valid Biomakrkers
Biomarker	Ensemble ID	Gini score	P value	Comment
ABI3BP	ENSG00000154175.12	0.015152	0.002495	ESAD, CNA, SS
PTPRD	ENSG00000153707.11	0.00873978	0.0216272	MALY, Mut, 5'UTR
ZNF217	ENSG00000171940.9	0.007164	0.001175	OV, RNA
RBM25	ENSG00000119707.9	0.007071	8.99e-05	OV, RNA
MMP28	ENSG00000129270.11	0.00567638	0.0273527	PACA, RNA
CYP3A5	ENSG00000106258.9	0.00509303	0.0273527	PACA, RNA
TP53BP1	ENSG00000067369.9	0.0048128	0.0273527	PACA, RNA
ROBO2	ENSG00000185008.13	0.013329	0.0432514	PAEN, Mut, SS
ROBO2	ENSG00000185008.13	0.0109917	0.0432514	PAEN, Mut, CDS
CNTNAP2	ENSG00000174469.13	0.00566103	0.0172982	PAEN, Mut, 5'UTR
PDE4D	ENSG00000113448.12	0.00515549	0.0033266	PAEN, Mut, SS
CNTNAP2	ENSG00000174469.13	0.00476785	0.0371535	PAEN, Mut, CDS
GPC5	ENSG00000179399.9	0.00354464	0.0172187	PAEN, Mut, SS
RPL36A	ENSG00000241343.5	0.0102041	0.0250611	RECA, RNA
TACC3	ENSG00000013810.14	0.00814536	0.0266686	RECA, RNA
GNPNAT1	ENSG00000100522.4	0.0134138	0.0109396	BRCA, RNA
CD22	ENSG00000012124.10	0.00787368	0.0149279	BRCA, RNA
DHCR24	ENSG00000116133.7	0.00770209	0.00363078	BRCA, RNA
BUB3	ENSG00000154473.13	0.00695974	0.00781628	BRCA, RNA
PHF2	ENSG00000197724.6	0.00695974	0.0109396	BRCA, RNA
FAM83H-AS1	ENSG00000203499.6	0.00656173	0.00781628	BRCA, RNA
